# Supplementary material for: NUDT2 initiates viral RNA degradation by removal of 5′-phosphates
Source: Nat Commun. 2021 Nov 25;12:6918. doi: 10.1038/s41467-021-27239-y (PMC8616924; doi:10.1038/s41467-021-27239-y)
Supplement: Supplementary file 4 — Source Data File [file 41467_2021_27239_MOESM4_ESM.xlsx]

## Sheet: Figure 1b
Figure 1b	Live-cell imaging of VSV-infected XRN1 KO cells
	Metric:	GFP integrated intensity normalized to confluency
		NTC		XRN1 KO
	Elapsed time [h]	mean	SD	mean	SD
	0	2392.53	2299.63	645.125	482.825
	2	2096.6	1930.89	538.949	240.513
	4	1848.37	1610.78	290.005	260.776
	6	2540.52	2608.3	273.057	262.326
	8	10794	7544.8	10735.1	3910.08
	10	65096.1	52729.6	53228.2	14811.5
	12	428951	254681	280614	80984.5
	14	2317701	1276039	1531378	437954
	16	8404258	3022207	6514622	2663180
	18	17377500	3082653	15734380	5007808
	20	24590380	2185249	25704660	4352482
	22	29166290	1749692	33911360	3280532
	24	30690280	1560426	39538810	1921124
	26	31010650	1676193	43527940	1655246
	28	30834620	1983210	46813380	1741505
	30	30245450	1825520	49272090	1611671
	32	29794480	1461130	50958470	2381271
	34	28710770	1403011	52314020	2524588
	36	27745330	1367429	52585230	2186677
	38	26339080	1440014	53222700	2098969
	40	24941170	1363586	51693880	2048356
	42	23353000	1360672	50289900	2197487
	44	21689720	1247640	47628710	1852706
	46	20025360	1090800	45878410	1875916
	48	17984470	1053566	42195540	1207726

## Sheet: Figure 1c
Figure 1c	Scatter-plot of z-score normalized GFP intensity at 24 h p.i. for VSV-GFP and VSV-AV3-GFP
	Metric:	Total GFP intensity 24 h post infection (z-score)
		VSV-GFP	VSV-AV3-GFP
	NUDT1	-0.756146	-0.375411
	NUDT2	0.125121	0.743384
	NUDT5	-1.13022	-0.861609
	NUDT6	0.200485	-0.660582
	NUDT9	-0.499238	0.401484
	NUDT12	1.03298	-0.563675
	NUDT13	-0.312725	-0.155743
	NUDT14	0.674297	0.322961
	NUDT15	-0.298318	0.082188
	NUDT16	0.340095	0.0226377
	NUDT17	1.23946	-0.312458
	NUDT18	-0.321676	0.190489
	NUDT19	-0.498998	-0.415159
	NUDT20	-0.777664	-0.252448
	NUDT21	-1.30102	-1.03571
	NUDT22	-0.782157	-0.871544
	RIG-I	0.761946	0.894598

## Sheet: Figure 1d
Figure 1d	Influenca A virus renilla luciferas activity after knockdown of different Nudix hydrolases
	Metric:	Relative light units (RLU)
		replicate1	replicate 2	replicate 3
	scrambled	25218.3	18386.7	19673.7
	NUDT2	32672.3	34963	41404.3
	NUDT12	12123.3	10808	13743
	NUDT14	24231	40770.7	29773
	NUDT17	29943	29883	25831

## Sheet: Figure 2a
Figure 2a	RNA integrity after treatment with different Nudix hydrolases (Bioanalyzer)
	samples (left to right): ladder, NUDT2, NUDT2 E58A, NUDT12, NUDT12 E369A, NUDT14, NUDT14 E121A, NUDT17, NUDT17 E124A, CIP, RNase A

## Sheet: Figure 2b
Figure 2b	Dephosphorylation of radio-labeled PPP-RNA by different Nudix hydrolases
	samples (left to right): -NUDT2, +NUDT2, -NUDT12, +NUDT12, -NUDT14, +NUDT14, -NUDT, +NUDT14

## Sheet: Figure 2c
Figure 2c	Dephosphorylation of radio-labeled PPP-RNA by NUDT2 at different time-points
	Incubation time with NUDT2 (left to right): 0, 15, 30, 60, 90 min

## Sheet: Figure 2d
Figure 2d	Dephosphorylation of radio-labeled PPP-RNA by NUDT2 and NUDT2 E58A at different time-points
	Incubation time NUDT2 E58A (left to right, line 1-5): 0, 15, 30, 60, 90 min in comparison to Incubation time with NUDT2 (left to right, line 6-7): 0, 90 min

## Sheet: Figure 2e
Figure 2e	Dephosphorylation of different radio-labeled PPP-RNA by NUDT2 and RppH
	Incubation of NUDT2 on ssRNA (0,90 min; lane 1+2), dsRNA (0,90 min; lane 3+4), IVT4 (0,90 min; lane 5+6), and incubation of RppH on ssRNA (0, 90 min; lane 7+8)

## Sheet: Figure 3a
Figure 3a	EnzChek Assay to determine the ability of Nudix hydrolases to de-phosporylate PPP-RNA
	Metric:	Released phosphate [µM]
		NUDT2		NUDT2 E58A		NUDT14		NUDT14 E121A		Untreated
	time [min]	mean	sd	mean	sd	mean	sd	mean	sd	mean	sd
	5	4.6909	1.57439	2.80203	0.801218	3.27099	0.899121	2.86716	1.37745	0.561441	0.48863
	8	5.32383	1.2998	2.86187	0.750787	3.96778	0.802022	2.58539	1.25544	0.54472	0.552958
	11	6.14515	1.16638	2.85171	0.913565	4.2613	1.01712	2.87805	1.40583	0.691205	0.653002
	14	6.88416	1.19502	3.21809	0.839011	4.51895	0.79135	3.08669	1.42477	0.879164	0.535205
	17	7.57908	0.957581	3.43615	0.927857	4.36996	0.947227	3.47561	1.54385	0.924091	0.340183
	20	8.68917	1.1567	3.82725	0.823784	4.8418	1.09851	3.7482	1.72856	1.27113	0.448948
	23	9.54591	0.73497	4.23298	0.732487	4.93171	0.785386	4.27252	1.54449	1.33261	0.468526
	26	10.4034	0.843306	4.46865	0.572533	5.31083	0.663328	4.50813	1.64972	1.63946	0.499876
	29	10.9616	1.11206	4.70337	0.999721	5.63546	0.379668	4.54359	1.75461	1.57426	0.52844
	32	12.08	0.384359	4.9333	0.740089	5.8533	0.646632	4.66664	1.71161	2.1333	0.760353
	35	12.5519	1.01042	5.02448	0.766619	6.36388	0.433394	4.77	1.70209	2.0778	0.703284
	38	13.2974	0.878447	5.19387	0.770363	6.33427	0.373981	5.04629	1.77387	2.21541	0.684635
	41	13.9244	1.07811	5.41009	0.742009	7.09675	0.789449	5.09975	1.79273	2.30663	0.627549
	44	14.4964	1.17955	5.63257	0.883346	6.95472	0.694376	5.29529	1.69814	2.55656	0.769355
	47	15.3245	1.18734	5.80064	0.832866	7.32716	0.390827	5.47643	1.78978	2.63954	0.608353
	50	15.7073	1.22171	5.91919	0.825529	8.03407	1.68084	5.62094	1.68494	2.73331	0.701301
	53	16.37	0.983612	6.10793	0.879834	8.3264	1.86052	5.68601	1.70953	2.77343	0.654988
	56	16.8405	1.03956	6.3726	0.834335	7.98095	1.00356	5.88191	1.74077	2.99232	0.664809
	59	17.7321	1.43064	6.5789	0.870253	8.5769	1.66124	6.01782	1.83923	3.07556	0.663688
	62	18.5832	1.91731	6.72217	0.859297	9.20982	2.48863	6.24113	1.84071	3.09377	0.647136
	65	18.7792	1.38204	7.01826	0.911115	9.00138	1.85151	6.37099	1.82083	3.24483	0.500919
	68	19.2449	1.24269	7.10382	0.895852	9.02593	1.58295	6.38476	1.83206	3.24577	0.512017
	71	19.7879	1.32064	7.23201	0.89942	8.96433	1.45356	6.51137	1.86505	3.36548	0.510895
	74	20.3797	1.6253	7.33714	0.932074	8.79558	1.27576	6.50375	1.87853	3.2813	0.544902
	77	20.8481	1.49199	7.41482	0.8825	9.19114	1.84376	6.62382	1.71923	3.37651	0.574363
	80	20.8296	0.990396	7.66918	0.835209	8.66976	0.373669	6.6408	1.81726	3.47229	0.441216
	83	21.5181	1.16272	7.71143	0.883899	8.95264	0.814502	6.76309	1.87169	3.56943	0.519765
	86	21.9133	1.02235	7.88233	0.903565	8.98417	0.725929	6.90602	1.81439	3.6563	0.538014
	89	22.0546	0.746982	7.88693	0.784612	8.55891	0.373294	6.78095	1.89011	3.63102	0.497534
	92	22.4408	0.851494	7.93492	0.885149	8.67844	0.377218	6.77052	1.77414	3.6	0.549278
	95	22.8051	0.838862	8.02757	0.813111	8.79943	0.321556	6.86278	1.87779	3.73325	0.623042
	98	22.9174	0.810381	8.02235	0.852454	8.8623	0.262271	6.83243	1.82547	3.75263	0.563973
	101	23.7649	0.707703	8.24435	0.74505	8.96722	0.332108	7.05373	1.92104	3.82205	0.552787
	104	24.043	0.736655	8.40353	0.816001	9.15366	0.282714	7.05897	1.8464	3.88861	0.527485
	107	24.4568	0.879539	8.48794	0.81722	9.28496	0.445778	7.15008	1.80595	3.80545	0.579702
	110	24.8872	0.770804	8.61845	0.926391	9.27205	0.402881	7.19761	1.88519	4.05752	0.492199
	113	25.388	0.779166	8.88659	0.736602	9.57355	0.50315	7.35524	1.82226	4.03492	0.512233
	116	25.9155	0.825787	8.99998	0.845303	9.67317	0.479133	7.45309	1.84767	4.27336	0.448612
	119	26.2809	0.711055	9.1034	0.785482	9.80716	0.524181	7.60971	1.86424	4.33507	0.485572
	122	26.7534	0.71058	9.48074	0.807369	10.1434	0.536897	7.78085	1.88794	4.59716	0.523987
	125	27.2808	0.877015	9.54425	0.842865	10.1504	0.524931	7.89904	1.89907	4.63747	0.565055

## Sheet: Figure 3c
Figure 3c	EnzChek Assay to test the ability of NUDT2 to de-phosphorylate different PPP-RNA substrates
	Metric:	Released phosphate [µM]
		G0				G4(GGAA)				G4(GAAA)				G4(GCAA)				G4(GUAA)				G8				A1				A4				A8
		-NUDT2		+NUDT2		-NUDT2		+NUDT2		-NUDT2		+NUDT2		-NUDT2		+NUDT2		-NUDT2		+NUDT2		-NUDT2		+NUDT2		-NUDT2		+NUDT2		-NUDT2		+NUDT2		-NUDT2		+NUDT2
	time [min]	mean	sd	mean	sd	mean	sd	mean	sd	mean	sd	mean	sd	mean	sd	mean	sd	mean	sd	mean	sd	mean	sd	mean	sd	mean	sd	mean	sd	mean	sd	mean	sd	mean	sd	mean	sd
	10	-0.65883	0.944039	9.49163	1.41783	1.6605	1.94762	9.20512	1.16559	0.937412	1.78265	8.67305	3.01851	6.16272	2.39019	7.14502	1.81956	-0.331394	0.92522	7.36331	1.6171	0.582692	0.397528	9.23242	2.11741	-0.781613	1.35685	6.73573	1.3948	-0.399611	1.77008	6.77666	1.16078	0.43262	1.86681	7.34967	1.95706
	13	-0.50688	0.989268	11.6098	1.37927	1.54656	1.86791	11.0794	1.19152	1.057	1.62489	10.4811	2.94652	5.99341	1.93186	8.5636	1.79057	-0.248502	0.836417	9.65152	1.66668	0.594634	0.389174	11.365	2.23713	-0.874051	1.48447	8.95797	1.45559	-0.506882	1.9118	9.20275	1.10454	0.417847	1.82007	9.48833	1.92092
	16	-0.191385	1.10392	13.5698	1.18395	1.83629	1.93173	12.7587	1.13936	1.24151	1.41725	12.5019	2.60176	6.29718	1.84552	10.0146	1.59419	-0.0562082	0.850978	12.0828	1.66681	0.890043	0.293373	13.1778	2.08736	-0.678029	1.5114	10.9473	1.48801	-0.286011	1.82506	11.5151	1.31116	0.660237	1.8321	11.3528	1.71208
	19	0.160723	1.17868	15.4024	1.33992	2.29966	1.75171	14.2589	1.15166	1.60013	1.5263	14.2858	2.69126	6.67171	1.81937	11.4877	1.62953	0.618104	0.748878	14.1647	1.68537	1.18311	0.381446	14.7701	2.03355	-0.552259	1.52737	12.806	1.42361	-0.108331	1.88445	13.5997	1.25108	0.927514	1.9028	13.3441	1.68553
	22	0.574484	1.17176	16.9922	1.25417	2.70544	1.62344	15.719	1.13745	2.03532	1.44967	15.9602	2.65983	7.04775	1.87397	12.8375	1.69266	0.480667	0.963565	16.6169	1.48402	1.56625	0.267708	15.92	1.84965	-0.336864	1.4974	14.4726	1.41601	0.118809	1.80811	15.5046	1.29226	1.17758	1.72951	15.2901	1.73464
	25	0.840786	1.14638	18.3213	1.21681	2.72842	1.74334	16.8458	1.08411	2.06376	1.40562	17.4174	2.77452	7.12846	1.77558	14.0675	1.61614	0.761025	0.95739	18.4675	1.33125	1.10665	0.644689	17.0053	1.86541	-0.0498566	1.47573	15.8754	1.39427	0.295764	1.94062	16.9787	1.31925	1.23958	1.83374	16.766	1.74334
	28	0.727504	1.14728	19.6256	1.18257	2.3767	1.86151	17.8278	1.1549	1.94412	1.46911	18.5983	2.91566	7.05392	1.75666	15.1377	1.81921	0.61936	0.854847	20.5043	1.22134	1.51155	0.363481	17.7872	1.87472	-0.218755	1.54585	17.0978	1.22939	0.132711	1.84702	18.2468	1.48692	0.997862	1.8059	18.1792	2.02824
	31	1.07051	1.17581	20.7302	1.24368	3.40552	1.46489	18.677	1.1781	2.31854	1.50258	19.7774	2.95192	7.75347	1.55349	16.0065	1.57936	0.8558	0.997844	21.5757	1.39014	1.78175	0.360833	18.7039	1.95908	0.131143	1.44165	18.1805	1.32549	0.453213	1.86339	19.3077	1.49121	1.29865	1.69199	19.2675	2.10581
	34	0.548493	1.22098	21.0403	1.25651	2.48526	1.70668	18.7785	1.16658	1.64554	1.50447	20.2277	3.00298	7.84862	1.02254	16.1645	1.68036	0.169263	1.52535	23.9116	0.671339	1.06316	0.456692	18.7785	2.03212	-0.507926	1.444	18.4399	1.33796	-0.250595	1.8894	19.9026	1.56646	0.778738	1.85367	19.9839	2.4703
	37	1.15567	1.27284	22.4962	1.14931	3.14528	1.53476	20.0297	1.19704	2.40939	1.70844	21.6786	3.1459	8.24194	1.42386	17.4813	1.73594	0.624201	1.50563	24.7311	1.01577	1.52361	0.587247	20.0842	2.06783	0.038224	1.51117	19.8661	1.27086	0.269888	1.84514	21.3106	1.70403	1.27832	1.83804	21.5287	2.59434
	40	1.28883	1.33496	23.4072	1.19172	2.95865	1.61259	20.6561	1.28695	2.2743	1.58871	22.5449	3.08188	8.18714	1.25288	18.2882	1.81647	0.672909	1.56519	26.8427	0.575352	1.631	0.58695	20.5877	2.03534	0.0980459	1.387	20.5603	1.23275	0.399162	1.94439	22.5586	1.72604	1.32989	1.74837	22.3533	2.58687
	43	1.18909	1.36196	24.0945	1.10905	3.1414	1.3231	21.0423	1.0532	2.50896	1.44794	23.1458	3.21906	9.13586	1.05346	18.595	1.65517	0.859117	2.12941	28.2603	0.615935	1.49156	0.594864	20.891	2.02793	0.0204423	1.42423	21.221	1.31558	0.185426	1.88172	23.407	1.91887	1.20284	1.68808	23.3108	2.86148
	46	0.918366	1.40334	24.6694	1.25411	3.13848	1.31289	21.3323	1.30261	2.73356	1.65501	23.706	3.43524	9.36598	1.35693	19.0284	1.67084	0.918366	2.77555	28.4534	1.21478	1.1697	0.681047	21.1926	2.13935	-0.254525	1.50003	21.5278	1.29878	0.010774	1.95941	23.4686	1.93235	0.946292	1.75451	23.8456	2.95993
	49	1.48875	1.32009	25.6464	1.26673	3.52749	1.33945	21.9878	1.30964	3.49956	2.36049	24.7527	3.42243	9.85316	1.90612	19.9072	1.82715	1.09776	2.48626	29.0536	2.16342	1.60046	0.677221	21.8203	2.10476	0.176139	1.47536	22.4347	1.29052	0.441457	1.88699	24.9761	2.35204	1.48875	1.88234	24.5851	2.70205
	52	1.76896	1.32902	26.3861	1.17768	3.57945	1.16252	22.6809	1.41055	3.21455	1.31539	25.7405	3.50683	9.90916	0.552198	20.5476	1.54721	1.78299	3.2486	31.1018	1.19114	1.76896	0.781298	22.4282	2.18795	0.47775	1.39136	23.2142	1.35326	0.716344	1.83642	25.4878	2.13657	1.65668	1.72936	26.1054	2.51019
	55	1.48313	1.38553	27.0085	1.29531	3.75457	1.4424	22.9483	1.2412	3.49904	1.90276	26.1141	3.73552	10.3134	0.533646	20.9608	1.69718	1.51153	3.34846	31.3668	2.28335	1.6109	0.790299	22.7495	2.33545	0.333215	1.30947	23.6013	1.34478	0.560359	1.88215	25.9296	2.40973	1.6251	1.96467	26.8665	2.37944
	58	1.62931	1.43129	27.4628	1.44651	3.63731	1.2026	23.1904	1.38857	3.63731	1.61579	26.4801	3.79117	10.3307	0.813245	21.1397	1.6532	1.0027	2.49448	32.0342	1.93925	1.4869	0.722944	22.8201	2.32846	0.262158	1.41848	24.1019	1.32466	0.703635	1.71534	26.4516	2.46331	1.54387	1.72506	27.5625	2.91346
	61	2.07641	1.3665	28.225	1.18676	4.0977	1.19289	23.8551	1.2406	4.70978	1.85469	27.3994	3.8226	11.585	1.36672	21.9192	1.60483	2.16181	3.63655	32.6662	2.26301	1.91983	0.794707	23.3996	2.22399	0.795314	1.47929	24.7518	1.29877	1.20811	1.67924	26.8728	2.38578	1.93407	1.57037	28.1396	2.68533
	64	1.71143	1.32163	28.6388	1.24513	4.32475	1.94885	23.9175	1.21924	4.67127	2.38677	27.5992	4.0518	10.8653	1.83888	22.3293	1.4554	1.16278	3.07271	33.0858	3.23916	1.36491	0.809184	23.3399	2.30885	0.209852	1.4511	24.8415	1.282	0.830692	1.76602	27.657	2.69493	1.42266	1.83479	28.5088	2.65648
	67	1.92844	1.42117	29.3364	1.27219	4.09951	1.31889	24.3677	1.31526	4.68235	2.56345	28.2582	4.07172	10.7584	2.48857	23.1146	1.17809	0.529626	1.76807	34.4071	3.07641	1.54959	0.852493	23.7995	2.35171	0.383913	1.45527	25.4897	1.29894	0.864757	1.73608	28.5059	2.91896	1.68073	1.78867	29.5258	1.94526
	70	2.61568	1.41229	30.3127	1.17481	4.7284	1.27998	25.1756	1.33123	5.45194	2.41202	29.2274	4.05489	12.4124	1.82452	23.6851	1.34578	2.19602	3.10238	35.0012	3.67862	2.13814	0.787826	24.4231	2.3766	1.12519	1.52953	26.2754	1.50155	1.64613	1.7038	29.2708	2.82858	2.57227	1.67536	30.2259	2.28454
	73	2.24005	1.39913	30.7894	1.2691	4.68206	1.46116	25.3577	1.37736	4.68206	1.80245	29.6201	4.25625	11.2681	2.11558	23.9073	1.34746	1.79605	2.97083	34.7114	3.23431	1.87005	0.921057	24.7509	2.35823	0.715645	1.51308	26.7045	1.43668	1.23365	1.75385	29.4426	2.74325	2.24005	1.74917	30.9522	1.94873
	76	3.09598	1.3204	31.8916	1.34527	5.08794	1.25236	26.2526	1.37063	5.77635	2.55422	30.6027	4.15254	12.4114	2.85714	24.7293	1.53624	2.11464	2.20331	36.022	4.22156	2.74446	0.813792	25.5349	2.46002	1.6313	1.53875	27.395	1.31234	1.93888	1.81455	30.5587	2.99666	3.02274	1.82939	31.8477	2.07654
	79	2.89932	1.32051	32.5013	1.38759	5.09261	1.25517	26.5929	1.46759	6.06244	1.93321	31.1585	4.27557	11.6576	3.06682	25.6081	1.2019	1.4222	1.59033	36.2016	3.32269	2.42187	0.91842	25.8916	2.36698	1.36252	1.57704	28.0998	1.42276	1.31776	1.82882	30.8452	3.22373	2.83963	1.7023	32.4118	2.23626
	82	3.08698	1.32162	32.669	1.389	5.13278	1.28049	26.5615	1.46289	5.87942	2.19939	31.1906	4.26466	11.524	3.00162	25.2922	1.51721	1.71315	1.7525	36.671	4.10073	2.54939	0.922822	25.77	2.54459	1.54889	1.55186	28.2339	1.43938	1.95208	1.87085	30.8472	3.05518	2.96751	1.63397	32.3405	2.11852
	85	3.41154	1.32861	33.4201	1.38735	5.69333	1.27724	27.0551	1.44207	5.93352	2.12208	31.7088	4.41691	12.0283	3.0634	26.2295	1.10711	1.8203	1.70263	36.6627	3.47474	2.76603	1.04394	26.2595	2.5432	1.74524	1.53473	28.8415	1.3788	2.13554	1.93722	31.6337	3.75724	3.27644	1.78123	33.2099	1.7444
	88	3.80271	1.35284	33.9659	1.42933	5.64851	1.2868	27.6031	1.37611	6.48888	1.69009	32.3451	4.37502	13.1968	3.55892	26.5376	1.50597	2.51215	2.01653	37.5974	3.83918	3.23246	0.968009	26.7927	2.47293	2.31706	1.52204	29.4339	1.44087	2.58719	1.91161	31.955	3.45812	3.72768	1.71212	33.8308	2.28981
	91	3.81613	1.36688	34.611	1.44418	6.25728	1.32643	28.0153	1.36688	6.36342	1.45914	32.8066	4.47033	12.2009	3.6311	27.0298	1.44298	2.19375	1.48955	37.9164	3.71615	3.20964	0.934795	27.1662	2.47909	2.33022	1.60198	29.85	1.31547	2.58798	1.97018	32.6095	3.82769	3.81613	1.79199	34.2471	1.32382
	94	4.00306	1.43596	35.0298	1.49862	6.0371	1.24323	28.2446	1.39395	6.59875	1.15772	33.2386	4.563	12.8527	3.61133	27.7589	1.19127	2.36368	1.68081	38.1416	3.45922	3.30481	0.938058	27.3187	2.62797	2.39404	1.48705	30.051	1.44747	2.60656	1.93364	33.4208	4.78788	4.06378	1.62476	34.5137	1.14512
	97	4.34978	1.34887	35.7041	1.46568	6.08324	1.34113	28.7703	1.39438	6.55462	1.51319	33.8034	4.58631	12.2872	2.67021	27.9644	1.46332	2.5707	1.52688	38.9278	3.58215	3.58949	0.963737	27.7667	2.63728	2.61631	1.56723	30.7775	1.50006	2.95085	1.87216	33.5145	4.42332	4.50184	1.48122	35.3544	1.6655
	100	4.36818	1.44309	36.1305	1.45842	6.28579	1.27104	28.9014	1.34695	6.5293	1.07303	33.9085	4.54995	12.4952	3.15432	28.7035	1.03412	2.73974	1.73638	38.7025	3.00646	3.65289	1.09705	27.973	2.66577	2.80062	1.55793	31.0929	1.42516	3.105	1.96715	34.2737	5.43993	4.58126	1.51589	36.0087	1.53954
	103	4.5978	1.42029	36.6022	1.55837	6.50646	1.29995	29.2729	1.44301	6.88819	1.34126	34.2354	4.6364	13.118	3.27976	28.6621	1.41115	2.75022	1.62106	39.3812	3.29466	3.83434	1.12299	28.2346	2.59828	3.04033	1.56038	31.5022	1.48221	3.29991	1.93118	34.1438	5.05556	4.62834	1.61067	36.3731	1.18157
	106	4.7711	1.43039	37.1609	1.47687	6.53224	1.28339	29.565	1.38059	6.76196	1.37548	34.6647	4.69856	12.3823	3.62252	29.1975	1.44775	2.79555	1.54394	39.8256	3.20988	3.88287	1.05968	28.5543	2.63603	3.08652	1.60626	31.8928	1.53365	3.34687	1.97733	35.1088	5.69069	4.80172	1.66729	36.7474	1.16802
	109	4.86523	1.52834	37.5918	1.53667	6.63382	1.27303	29.8254	1.2528	7.24898	1.37795	34.9312	4.76152	12.1088	2.3545	29.4717	1.29211	2.78906	1.53598	40.1909	2.67794	3.97324	1.22849	28.8411	2.72326	3.11202	1.62553	32.4245	1.4665	3.45035	1.93464	35.1004	5.28473	4.98826	1.64613	37.5764	0.60037
	112	5.10457	1.49016	38.3458	1.82212	6.89471	1.25287	30.1358	1.43919	6.75583	1.30975	35.3828	4.81934	11.5398	2.91671	29.9815	1.48536	3.0675	1.48512	40.7686	3.0739	4.1169	1.11626	29.1327	2.69438	3.37616	1.65788	32.7593	1.49614	3.74652	1.94906	35.6605	5.32173	5.41321	1.30647	38.0063	0.687216
	115	5.11308	1.49847	38.4921	1.48458	6.79449	1.26824	30.303	1.50331	6.73221	1.2751	35.6586	4.88277	11.3561	2.01557	29.9294	1.52922	2.98019	1.49822	40.8741	2.69655	4.10112	1.15071	29.2444	2.6734	3.30712	1.57765	33.1365	1.42152	3.6652	1.996	36.0011	5.68833	5.33104	1.36196	37.4179	0.621966
	118	5.10711	1.49092	38.9459	1.6407	6.8733	1.2938	30.4901	1.45988	7.12337	1.50706	35.8825	4.85402	11.2809	2.31445	30.1307	1.57785	2.99707	1.52013	41.2436	2.61507	4.09116	1.17349	29.4429	2.68667	3.32529	1.62499	33.4442	1.53548	3.60664	2.03093	36.0231	5.49679	5.154	1.70165	37.508	0.570433

[truncated: 23 more sheets: Figure 3e, Figure 5a, Figure 5b, Figure 5c, Figure 5d, Figure 5e, Figure 6b, Figure 6c, Figure 6d, Figure 6e, Figure 6h, Sup. Figure 1a, Sup. Figure 1b, Sup. Figure 1c, Sup. Figure 2a, Sup. Figure 3a, Sup. Figure 3b, Sup. Figure 3c, Sup. Figure 4b, Sup. Figure 4c …]
